# Supplementary material for: Acid-Sensing Ion Channels’ Immunoreactivity in Nerve Profiles and Glomus Cells of the Human Carotid Body
Source: Int J Mol Sci. 2023 Dec 5;24(24):17161. doi: 10.3390/ijms242417161 (PMC10743051; doi:10.3390/ijms242417161)
Supplement: Supplementary file 1 [file ijms-24-17161-s001.zip]

Archive with 1 entries (1 files):
- ijms-2747402-supplementary.pdf
